# Supplementary material for: Volatile organic compounds in Solanum lycopersicum leaves and their roles in plant protection
Source: Hortic Res. 2025 Jul 16;12(10):uhaf181. doi: 10.1093/hr/uhaf181 (PMC12537020; doi:10.1093/hr/uhaf181)
Supplement: Web_Material_uhaf181 [file web_material_uhaf181.zip]

Archive with 1 entries (1 files):
- Table S1_S2_S3_S4.xlsx
