# Supplementary material for: Volatile organic compounds in Solanum lycopersicum leaves and their roles in plant protection
Source: Hortic Res. 2025 Jul 16;12(10):uhaf181. doi: 10.1093/hr/uhaf181 (PMC12537020; doi:10.1093/hr/uhaf181)
Supplement: Web_Material_uhaf181 [file web_material_uhaf181.zip › Table S1_S2_S3_S4.xlsx]

## Sheet: Table S1 - Sampling methods
Table S1: VOCs Sampling methods employed in tomato S. lycopersicum studies
Sampling structure	Sampling method	Sample collection time	Air flow	Detection method	Author(s)
Glass chamber (9L)/(1L) (Pot separated with plastic)	Dynamic headspace sampling	3 h collection	1 L min-1. Total sampled air 180/90 L	GC–FID/GC-MS	Farag & Perè, 2002
Glass chamber (20 L)	Dynamic headspace sampling	3 h collection	0.2 L min−1. Total sampled air 36 L	GC-MS	Corrado et al., 2007
Glass chamber (20 L)	Dynamic headspace sampling	3 h collection	0.2 L min−1. Total sampled air 36 L	GC-MS	Sasso et al., 2007
Dessicators (5 L)	Dynamic headspace sampling	24 h collection	0,4 L min-1. Total sampled air 576 L	GC-TOF	Bleeker et al., 2009
Glass chamber (1 mq/1000L) controlled light, Temperature and humidity(Pot separated with teflon)	Dynamic headspace sampling	Collection every two hour (x48h)		GC-MS	Jansen et al., 2009b
Polyacetate bag on leaves (1L)	Dynamic headspace sampling	3 h	0,3 L min-1. Total sampled air 54 L	GC-MS	Degenhardt et al., 2010
Glass dessicators (4 L)	Dynamic headspace sampling	1 h collection	0.2 L min−1. Total sampled air 12 L	GC-MS	Zebelo et al., 2012
Glass chamber	Dynamic headspace sampling	8 h collection	0.4 L min-1. Total sampled air 192 L	GC-MS	Luan et at., 2013
Plastic oven bags 350×430 mm	Dynamic headspace sampling	24 h collection	0.2 L min−1. Total sampled air 288 L	GC-MS	Mas et al., 2014
Glass chamber (5L) /Pot separated with aluminium	Dynamic headspace sampling	24 h collection	0.3 L min−1. Total sampled air 432 L	GC-MS	Zebelo et al., 2014
Glass chamber (20 L)	Dynamic headspace sampling	3 h collection	0.2 L min−1. Total sampled air 36 L	GC-MS	Cascone et al.,2015
Glass chamber	Dynamic headspace sampling	15 h collection	1 L min-1	GC-MS	Fereres et al., 2016
Glass chamber (30 L)	Dynamic headspace sampling	2 h collection	0.2 L min−1. Total sampled air 24 L	GC-MS	Silva et al., 2017
Glass chamber (13 L - controlled light, Temperature and CO2)	Dynamic headspace sampling	50 min collection	7/10 L min-1. Total sampled air 350-500 L	GC-MS	Kasal-Slavik et al., 2017
Glass chamber (20 L)	Dynamic headspace sampling	3 h collection	0.2 L min−1. Total sampled air 36 L	GC-MS	Coppola et al., 2017
Glass chamber	Dynamic headspace sampling	3 h collection	0.2 L min−1. Total sampled air 36 L	GC-MS	Catola et al., 2018
Glass chamber (9 L)	Dynamic headspace sampling	12 h collection	0.5 L min−1. Total sampled air 360 L	GC-MS	Paudel et al., 2019
Glass chamber (5 L)	Dynamic headspace sampling	3 h collection	0.1 L min−1. Total sampled air 18 L	GC-MS	Zhang et al., 2020
Glass chamber (10 L)	Dynamic headspace sampling	24 h collection	0.2 L min−1. Total sampled air 864 L	GC-MS	Ayelo et al., 2021
Glass chamber (20 L)	Dynamic headspace sampling	3 h collection		GC-MS	D'esposito et al., 2023
Glass chamber (3 L)	Dynamic headspace sampling (SPME)	1h collection	0.2 L min−1. Total sampled air 12 L	GC-MS	Islam et al., 2017
Glass chamber, controlled light, Temperature and humidity(Pot separated with teflon)	Dynamic sampling	Collection every hour (x48h)		GC-MS (HP-MSD)	Jansen et al., 2009a
	Extraction from leaf tissues			GC-MS	Yan et al., 2013
	Extraction from leaf tissues (SPME)			GC-MS	Arafa et al., 2022
	Extraction from leaf tissues; Head Space Solid-Phase Microextraction (HS-SPME)	smples incubated 10 min at 50°C + 20 min at 50°C extraction with a PDMS/DVB fiber		GC-MS	Hernández-Aparicio et al., 2021
	Extraction from leaf tissues; Head Space Solid-Phase Microextraction (HS-SPME)			GC-MS	Gosh et al., 2022
	Extraction from leaf tissues; Head Space Solid-Phase Microextraction (HS-SPME)	smples incubated 10 min at 50°C + 20 min at 50°C extraction with a PDMS/DVB fiber		GC-MS	Lòpez-Gresa et al. 2018
Polythene bags	Mobile air entrainment system (field static headspace)	6h		GC-MS	Pagadala Damodaram et al., 2021
Glass chamber (50 ml )	Static headspace	Static accumulation 40 sec (part of individual leaves, 0.02 g)		zNose™ 4200	Xin et al.,2014
Glass chamber (216L) x five plants	Static headspace	Static accumulation 1 hour		PTR-TOF-MS	Coppola et al., 2019
Inert plastic bags	Static headspace (SPME)	18h collection		GC-MS	Ángeles López et al., 2012
Glass chamber (2 L)	Static headspace (SPME)	Static accumulation 45min		GC-MS	Anastasaki et al., 2015
Oven bag	Static headspace (SPME)	Static accumulation 1 hour		GC-MS	Ngumbi et al. 2022
Gas Exchange system cuvette		20 min	0.2 L min−1. Total sampled air 4 L	GC-MS	Copolovici et al., 2012

## Sheet: Table S2 - Monoterpenes
Table S2: Monoterpenes detected in tomato S. lycopersicum studies, with indication of citation number, cultivars, experimental conditions and authors.
* Statistically significant difference between controls and/or experimental conditions				Inf= Infected/Infested by
** difference in emissions among different cultivars				MT= Monoterpenes
† Lower emissions than WT				MTD= Monoterpenoids
GROUP	COMPUND	N°cit.	Reported in the cultivar/species:	Experimental Condition:	Cited in:
MT	α-Pinene / (+)-α-Pinene	11	BR221 Tolerant genotype/ PS650 Susceptible genotype	Control*; Inf. T. absoluta**	D'Esposito et al., 2023
	α-Pinene / (+)-α-Pinene		Cherokee Purple; Striped German	Flood/Herbivory (S.exigua)	Ngumbi et al. 2022
	α-Pinene / (+)-α-Pinene		Pontica	Control*, Heat stress	Pazouki et al., 2018
	α-Pinene / (+)-α-Pinene		Microtom	Control*; Herbivory (S. littoralis); Mechanical damage	Zebelo et al., 2014
	α-Pinene / (+)-α-Pinene		Moneymaker	Inf. B. cockerelli (+C. liberibacter)*; Inf. B. cockerelli (-C. liberibacter)	Mas et al., 2014
	α-Pinene / (+)-α-Pinene		Castelmart Mutants (spr8)	Control †	Yan et al., 2013
	α-Pinene / (+)-α-Pinene		Rio Fuego	Control*; Inf. T. vaporarium	Ángeles López et al., 2012
	α-Pinene / (+)-α-Pinene		Microtom	Control*; Herbivory (S. littoralis); Mechanical damage	Zebelo et al., 2012
	α-Pinene / (+)-α-Pinene		Microtom; Castelmart	Constitutive	Degenhardt et al., 2010
	α-Pinene / (+)-α-Pinene		Moneymaker	Control; Inf. B. cinerea	Jansen et al., 2009a
	α-Pinene / (+)-α-Pinene		NS	Inf. B. cinerea, O. neolycopersici, S. littoralis, S. exigua, M. sexta, M. euphorbiae, ozone,	Jansen et al., 2009b
MT	β-Pinene	11	BR221 Tolerant genotype/ PS650 Susceptible genotype	Control*; Inf. T. absoluta**	D'Esposito et al., 2023
	β-Pinene		Cherokee Purple; Striped German	Flood/Herbivory (S.exigua)	Ngumbi et al. 2022
	β-Pinene		Kilele	Inf. T. absoluta	Ayelo et al., 2021b
	β-Pinene		Kilele	Inf. T. vaporarium	Ayelo et al., 2021a
	β-Pinene		Better Boy; Matts Wild Cherry	Herbivory (H. armigera)**	Paudel et al., 2019
	β-Pinene		Gan Liang Mao Fen 802 Fa	Control*; High nitrogen	Islam et al., 2017
	β-Pinene		San Marzano	Exposed to Tobacco overexpressing β-ocimene	Cascone et al.,2015
	β-Pinene		Microtom	Control*; Herbivory (S. littoralis); Mechanical damage	Zebelo et al., 2014
	β-Pinene		Microtom; Castelmart	Constitutive	Degenhardt et al., 2010
	β-Pinene		Microtom	Herbivory (S. littoralis); Mechanical damage	Zebelo et al., 2012
	β-Pinene		Solar set	Herbivory (M. sexta)	Farag & Perè, 2001
MT	α-Phellandrene / (R)-α-Phellandrene	15	BR221 Tolerant genotype/ PS650 Susceptible genotype	Control*; Inf. T. absoluta**	D'Esposito et al., 2023
	α-Phellandrene / (R)-α-Phellandrene		Kilele	Control*; Inf. T. vaporarium	Ayelo et al., 2021a
	α-Phellandrene / (R)-α-Phellandrene		Kilele	Control*; Inf. T. absoluta	Ayelo et al., 2021b
	α-Phellandrene / (R)-α-Phellandrene		VV susceptible accessions	Bioassays F. occidentalis	Kortbeek et al., 2021
	α-Phellandrene / (R)-α-Phellandrene		San Marzano nano	Control; Inf. Aphids; Water stress+Aphids.	Catola et al., 2018
	α-Phellandrene / (R)-α-Phellandrene		Pontica	Control*, Heat stress	Pazouki et al., 2018
	α-Phellandrene / (R)-α-Phellandrene		Moneymaker	Control; Inf. B. tabaci; Inf. T. absoluta	Silva et al., 2017
	α-Phellandrene / (R)-α-Phellandrene		Santa Clara	Control, Inf. Tomato chlorosis virus, Tomato severe rugose virus*	Fereres et al., 2016
	α-Phellandrene / (R)-α-Phellandrene		Missouri	Control; Inf. T. absoluta	Anastasaki et al., 2015
	α-Phellandrene / (R)-α-Phellandrene		Moneymaker	Inf. B. cockerelli (+C. liberibacter); Inf. B. cockerelli (-C. liberibacter)	Mas et al., 2014
	α-Phellandrene / (R)-α-Phellandrene		Castelmart Mutants (spr8)	Control †	Yan et al., 2013
	α-Phellandrene / (R)-α-Phellandrene		Mato	Control*; Cold stress; Heat stress	Copolovici et al., 2012
	α-Phellandrene / (R)-α-Phellandrene		Rio Fuego	Control; Inf. T. vaporarium	Ángeles López et al., 2012
	α-Phellandrene / (R)-α-Phellandrene		Moneymaker	Control; Inf. B. cinerea	Jansen et al., 2009a
	α-Phellandrene / (R)-α-Phellandrene		UC82	Inf. M. euphorbiae	Sasso et al., 2007
MT	β-Phellandrene	23	Kilele	Control; Inf. T. vaporarium	Ayelo et al., 2021a
	β-Phellandrene		Kilele	Control*; Inf. T. absoluta	Ayelo et al., 2021b
	β-Phellandrene		VV susceptible accessions	Bioassays F. occidentalis	Kortbeek et al., 2021
	β-Phellandrene		Arka Samrat	Strong drought stress	Pagadala Damodaram et al., 2021
	β-Phellandrene		Cherokee Purple; Striped German	Flood/Herbivory (S.exigua)	Ngumbi et al., 2022
	β-Phellandrene		Resistant genotypes: Solanum habrochaites accession number LA1777, LA2855and LA1353; Susceptible genotypes: S. lycopersicum ‘Super Strain B’ and S.pimpinellifolium accession number LA0376	Constitutive	Arafa et al., 2022
	β-Phellandrene		Moneymaker; Castelmart	Control; Inf. S. exigua; Plants OE systemin.	Zhang et al., 2020
	β-Phellandrene		Better Boy; Matts Wild Cherry	Herbivory (H. armigera)**	Paudel et al., 2019
	β-Phellandrene		Pontica	Control*, Heat stress	Pazouki et al., 2018
	β-Phellandrene		Cherestur, Cheglevici, Dolat, Rudna, Giera, and t F1 hybrid ACE 55.	Control; Salinity stress*	Tomescu et al., 2017
	β-Phellandrene		Moneymaker	Control	Kasal-Slavik et al., 2017
	β-Phellandrene		Gan Liang Mao Fen 802 Fa	Control*; High nitrogen	Islam et al., 2017
	β-Phellandrene		Santa Clara	Control, Inf. Tomato chlorosis virus, Tomato severe rugose virus*	Fereres et al., 2016
	β-Phellandrene		Missouri	Control; Inf. T. absoluta*	Anastasaki et al., 2015
	β-Phellandrene		Microtom	Herbivory (S. littoralis); Mechanical damage	Zebelo et al., 2014
	β-Phellandrene		Moneymaker	Inf. B. cockerelli (+C. liberibacter); Inf. B. cockerelli (-C. liberibacter)	Mas et al., 2014
	β-Phellandrene		Castelmart Mutants (spr8)	Control †	Yan et al., 2013
	β-Phellandrene		Mato	Control*; Cold stress	Copolovici et al., 2012
	β-Phellandrene		Rio Fuego	Control*; Inf. T. vaporarium	Ángeles López et al., 2012
	β-Phellandrene		Microtom; Castelmart	Constitutive	Degenhardt et al., 2010
	β-Phellandrene		Microtom	Herbivory (S. littoralis)*; Mechanical damage	Zebelo et al., 2012
	β-Phellandrene		Moneymaker	Control; Inf. B. cinerea	Jansen et al., 2009a
	β-Phellandrene		Solar set	Herbivory (M. sexta)	Farag & Perè, 2001
MT	Phellandrene	1	Better boy	Plants OE systemin	Corrado et al., 2007
MT	Limonene	16	BR221 Tolerant genotype/ PS650 Susceptible genotype	Control*; Inf. T. absoluta**	D'Esposito et al., 2023
	Limonene		Solanum pimpinellifolium (LA 2093)	Herbivory (H. armigera)*	Paudel et al., 2019
	Limonene		Pontica	Control*, Heat stress	Pazouki et al., 2018
	Limonene		Red Setter	Exposure to Systemin-treated Plants; Exposure to Systemin OE Plants; Inf. S. littoralis	Coppola et al., 2017
	Limonene		San Marzano nano	Control; Inf. Aphids; Water stress+Aphids.	Catola et al., 2018
	Limonene		Moneymaker	Control; Inf. B. tabaci; Inf. T. absoluta	Silva et al., 2017
	Limonene		Moneymaker	Control	Kasal-Slavik et al., 2017
	Limonene		San Marzano	Exposed to Tobacco overexpressing β-ocimene	Cascone et al.,2015
	Limonene		Moneymaker	Inf. B. cockerelli (+C. liberibacter)*; Inf. B. cockerelli (-C. liberibacter)	Mas et al., 2014
	Limonene		Castelmart Mutants (spr8)	Control †	Yan et al., 2013
	Limonene		Mato	Control*; Cold stress; Heat stress	Copolovici et al., 2012
	Limonene		Microtom; Castelmart	Constitutive	Degenhardt et al., 2010
	Limonene		Microtom	Herbivory (S. littoralis)*; Mechanical damage	Zebelo et al., 2012
	Limonene		UC82	Inf. M.euphorbiae	Sasso et al., 2007
	Limonene		Moneymaker	Control; Inf. B. cinerea	Jansen et al., 2009a
	Limonene		Better boy	Plants OE systemin	Corrado et al., 2007
MT	(R)-(+)-Limonene*	1	Rio Fuego	Control*; Inf. T vaporarium	Ángeles López et al., 2012
MT	(E/Z)-(+)-Limonene oxide*	1	Rio Fuego	Control	Ángeles López et al., 2012
MTD	α/γ Terpinene	16	Kilele	Control; Inf. T. vaporarium	Ayelo et al., 2021a
	α-Terpinene		Kilele	Control*; Inf. T. absoluta	Ayelo et al., 2021b
	α-Terpinene		VV susceptible accessions	Bioassays F. occidentalis	Kortbeek et al., 2021
	α-Terpinene		Cherokee Purple; Striped German	Flood/Herbivory (S.exigua)	Ngumbi et al. 2022
	α-Terpinene		Better Boy	Herbivory (H. armigera)**	Paudel et al., 2019
	α-Terpinene		San Marzano nano	Control; Herbivory; Inf. Aphids; Water stress+Aphids.	Catola et al., 2018
	α-Terpinene		Moneymaker	Control; Inf. B. tabaci; Inf. T. absoluta	Silva et al., 2017
	α-Terpinene		Moneymaker	Control*; MeJa Exposure; Inf. B. cineraea	Kasal-Slavik et al., 2017
	α-Terpinene		Gan Liang Mao Fen 802 F1	Control*; High nitrogen	Islam et al., 2017
	α-Terpinene		Santa Clara	Control, Inf. Tomato chlorosis virus, Tomato severe rugose virus*	Fereres et al., 2016
	α-Terpinene		Missouri	Control; Inf. T. absoluta	Anastasaki et al., 2015
	α-Terpinene		Moneymaker	Inf. B. cockerelli (+C. liberibacter); Inf. B. cockerelli (-C. liberibacter)	Mas et al., 2014
	α-Terpinene		Microtom	Control*; Herbivory (S. littoralis); Mechanical damage	Zebelo et al., 2014
	α-Terpinene		Mato	Control*; Cold stress	Copolovici et al., 2012
	α-Terpinene		Microtom; Castelmart	Constitutive	Degenhardt et al., 2010
	α-Terpinene		NS	Inf. B. cinerea, O. neolycopersici, S. littoralis, S. exigua, M. sexta, ozone	Jansen et al., 2009b
MTD	γ-Terpinene	11	BR221 Tolerant genotype/ PS650 Susceptible genotype	Control*; Inf. T. absoluta**	D'Esposito et al., 2023
	γ-Terpinene		Kilele	Inf. T. absoluta	Ayelo et al., 2021b
	γ-Terpinene		Moneymaker; Castelmart	Control; Inf. S. exigua; Plants OE systemin.	Zhang et al., 2020
	γ-Terpinene		Better Boy; Matts Wild Cherry	Herbivory (H. armigera)	Paudel et al., 2019
	γ-Terpinene		Pontica	Control*, Heat stress	Pazouki et al., 2018
	γ-Terpinene		San Marzano nano	Control; Herbivory; Inf. Aphids; Water stress+Aphids.	Catola et al., 2018
	γ-Terpinene		San Marzano	Exposed to Tobacco overexpressing β-ocimene	Cascone et al., 2015
	γ-Terpinene		Missouri	Control; Inf. T. absoluta	Anastasaki et al., 2015
	γ-Terpinene		Moneymaker	Inf. B. cockerelli (+C. liberibacter); Inf. B. cockerelli (-C. liberibacter)	Mas et al., 2014
	γ-Terpinene		Microtom	Herbivory (S. littoralis)*; Mechanical damage	Zebelo et al., 2012
	γ-Terpinene		Microtom; Castelmart	Constitutive	Degenhardt et al., 2010
	γ-Terpinene		Solanum pennelli; S. habrochaites (f. typicum); S. peruvianum; Monalbo; Moneymaker; Pitenza.	Constitutive	Bleeker et al., 2009
MT	p-Cymene	13	BR221 Tolerant genotype/ PS650 Susceptible genotype	Control*; Inf. T. absoluta**	D'Esposito et al., 2023
	p-Cymene		Kilele	Control*; Inf. T. vaporarium	Ayelo et al., 2021a
	p-Cymene		Kilele	Control*; Inf. T. absoluta	Ayelo et al., 2021b
	p-Cymene		Cherokee Purple; Striped German	Flood/Herbivory (S.exigua)	Ngumbi et al. 2022
	p-Cymene		Moneymaker; Castelmart	Control; Inf. Spodoptera exigua; Plants OE systemin.	Zhang et al., 2020
	p-Cymene		Better Boy; Matts Wild Cherry	Herbivory (H. armigera)**	Paudel et al., 2019
	p-Cymene		Pontica	Control*, Heat stress	Pazouki et al., 2018
	p-Cymene		Gan Liang Mao Fen 802 Fa	Control*; High nitrogen	Islam et al., 2017
	p-Cymene		Missouri	Control; Inf. T. absoluta	Anastasaki et al., 2015
	p-Cymene		Moneymaker	Inf. B. cockerelli (+C. liberibacter); Inf. B. cockerelli (-C. liberibacter)	Mas et al., 2014
	p-Cymene		Microtom; Castelmart	Constitutive	Degenhardt et al., 2010
	p-Cymene		Solanum pennelli; S. peruvianum; Motelle; Mogeor Monalbo; Moneymaker; Pitenza.	Constitutive	Bleeker et al., 2009
	p-Cymene		UC82	Inf. M. euphorbiae	Sasso et al., 2007
MT	Cymene	1	San Marzano nano	Control; Inf. Aphids; Water stress+Aphids.	Catola et al., 2018
MT	(E/Z)-β-Ocimene	6	BR221 Tolerant genotype/ PS650 Susceptible genotype	Control*; Inf. T. absoluta**	D'Esposito et al., 2023
	(E/Z)-β-Ocimene		Cherokee Purple; Striped German	Flood/Herbivory (S.exigua)	Ngumbi et al. 2022
	(E/Z)-β-Ocimene		Moneymaker; Castelmart	Control; Inf. Spodoptera exigua; Plants OE systemin.	Zhang et al., 2020
	(E/Z)-β-Ocimene		Microtom	Herbivory (S. littoralis); Mechanical damage	Zebelo et al., 2014
	(E/Z)-β-Ocimene		Rio Fuego	Inf. T. vaporarium	Ángeles López et al., 2012
	(E/Z)-β-Ocimene		UC82	Inf. Macrosiphum euphorbiae	Sasso et al., 2007
MT	(E)-β-Ocimene	10	Kilele	Control*; Inf. T. vaporarium	Ayelo et al., 2021a
	(E)-β-Ocimene		Pontica	Control*, Heat stress	Pazouki et al., 2018
	(E)-β-Ocimene		Cherestur, Cheglevici, Dolat, Rudna, Giera, and t F1 hybrid ACE 55.	Control; Salinity stress*	Tomescu et al., 2017
	(E)-β-Ocimene		Moneymaker	Inf. B. cineraea	Kasal-Slavik et al., 2017
	(E)-β-Ocimene		Missouri	Control; Inf. T. absoluta	Anastasaki et al., 2015
	(E)-β-Ocimene		Moneymaker	Inf. B. cockerelli (+C. liberibacter)*; Inf. B. cockerelli (-C. liberibacter)	Mas et al., 2014
	(E)-β-Ocimene		Mato	Control*; Heat stress; Cold stress	Copolovici et al., 2012
	(E)-β-Ocimene		UC82	Inf. M. euphorbiae	Sasso et al., 2007
	(E)-β-Ocimene		Better boy	Plants OE systemin	Corrado et al., 2007
MT	(Z)-β-Ocimene	6	Kilele	Control; Inf. T. vaporarium	Ayelo et al., 2021a
	(Z)-β-Ocimene		Kilele	Control; Inf. T. absoluta	Ayelo et al., 2021b
	(Z)-β-Ocimene		Better Boy; Matts Wild Cherry	Herbivory (H. armigera)	Paudel et al., 2019
	(Z)-β-Ocimene		San Marzano	Exposed to Tobacco overexpressing β-ocimene	Cascone et al.,2015
	(Z)-β-Ocimene		Moneymaker	Inf. B. cockerelli (+C. liberibacter); Inf. B. cockerelli (-C. liberibacter)	Mas et al., 2014
	(Z)-β-Ocimene		Microtom; Castelmart	Constitutive	Degenhardt et al., 2010
MT	β-Ocimene	2	Red Setter	Exposure to Systemin-treated Plants; Exposure to Systemin OE Plants; Inf. S. littoralis*	Coppola et al., 2017
	β-Ocimene		Better boy	Plants OE systemin	Corrado et al., 2007
MT	β-Myrcene/3-Carene	10	Kilele	Control; Inf. T. vaporarium	Ayelo et al., 2021a
	β-Myrcene/3-Carene		Kilele	Control*; Inf. T. absoluta	Ayelo et al., 2021b
	β-Myrcene/3-Carene		Moneymaker; Castelmart	Control; Inf. S. exigua; Plants OE systemin.	Zhang et al., 2020
	β-Myrcene/3-Carene		Better Boy; Matts Wild Cherry; Solanum pimpinellifolium (LA 2093)	Herbivory (H. armigera)	Paudel et al., 2019
	β-Myrcene/3-Carene		Missouri	Control; Inf. T. absoluta	Anastasaki et al., 2015
	β-Myrcene/3-Carene		Moneymaker	Inf. B. cockerelli (+C. liberibacter); Inf. B. cockerelli (-C. liberibacter)	Mas et al., 2014
	β-Myrcene/3-Carene		Castelmart Mutants (spr8)	Control †	Yan et al., 2013
	β-Myrcene/3-Carene		Microtom; Castelmart	Constitutive	Degenhardt et al., 2010
	β-Myrcene/3-Carene		Solanum pennelli; S. peruvianum; Motelle; Monalbo; Moneymaker; Pitenza.	Constitutive	Bleeker et al., 2009
	β-Myrcene/3-Carene		Better boy	Plants OE systemin	Corrado et al., 2007
MT	δ-Carene/(+) 4-Carene/(C)-4-Carene	7	Cherokee Purple; Striped German	Flood/Herbivory (S.exigua)	Ngumbi et al. 2022
	δ-Carene/(+) 4-Carene/(C)-4-Carene		Arka Samrat	Strong drought stress	Pagadala Damodaram et al., 2021
	δ-Carene/(+) 4-Carene/(C)-4-Carene		Moneymaker; Castelmart	Control; Inf. S. exigua; Plants OE systemin.	Zhang et al., 2020
	δ-Carene/(+) 4-Carene/(C)-4-Carene		Gan Liang Mao Fen 802 Fa	Control*; High nitrogen	Islam et al., 2017
	δ-Carene/(+) 4-Carene/(C)-4-Carene		Santa Clara	Control, Inf. Tomato chlorosis virus, Tomato severe rugose virus*	Fereres et al., 2016
	δ-Carene/(+) 4-Carene/(C)-4-Carene		Missouri	Control; Inf. T. absoluta	Anastasaki et al., 2015
	δ-Carene/(+) 4-Carene/(C)-4-Carene		Microtom; Castelmart	Constitutive	Degenhardt et al., 2010
MT	2-Carene / (+)-2-Carene	11	Kilele	Control; Inf. T. vaporarium	Ayelo et al., 2021a
	2-Carene / (+)-2-Carene		Kilele	Control*; Inf. T. absoluta	Ayelo et al., 2021b
	2-Carene / (+)-2-Carene		Better Boy; Matts Wild Cherry; Solanum pimpinellifolium (LA 2093)	Herbivory (H. armigera)**	Paudel et al., 2019
	2-Carene / (+)-2-Carene		Pontica	Control*, Heat stress	Pazouki et al., 2018
	2-Carene / (+)-2-Carene		Cherestur, Cheglevici, Dolat, Rudna, Giera, and t F1 hybrid ACE 55.	Control; Salinity stress*	Tomescu et al., 2017
	2-Carene / (+)-2-Carene		Moneymaker	Inf. B. cockerelli (+C. liberibacter); Inf. B. cockerelli (-C. liberibacter)	Mas et al., 2014
	2-Carene / (+)-2-Carene		Castelmart Mutants (spr8)	Control †	Yan et al., 2013
	2-Carene / (+)-2-Carene		Mato	Control*; Heat stress; Cold stress.	Copolovici et al., 2012
	2-Carene / (+)-2-Carene		Rio Fuego	Control*; Inf. T. vaporarium	Ángeles López et al., 2012
	2-Carene / (+)-2-Carene		Moneymaker	Control; Inf. B. cinerea	Jansen et al., 2009a
	2-Carene / (+)-2-Carene		Solar set	Herbivory (M. sexta)	Farag & Perè, 2001
MT	Δ³-Carene/3-Carene	8	BR221 Tolerant genotype/ PS650 Susceptible genotype	Control*; Inf. T. absoluta**	D'Esposito et al., 2023
	Δ³-Carene/3-Carene		MOM Resistant genotype	Control*, Inf. F. oxysporum	Hernández-Aparicio et al., 2021
	Δ³-Carene/3-Carene		Arka Samrat	Control	Pagadala Damodaram et al., 2021
	Δ³-Carene/3-Carene		Kilele	Inf. T. vaporarium	Ayelo et al., 2021a
	Δ³-Carene/3-Carene		Better Boy; Matts Wild Cherry; Solanum pimpinellifolium (LA 2093)	Herbivory (H. armigera)**	Paudel et al., 2019
	Δ³-Carene/3-Carene		Pontica	Control*, Heat stress	Pazouki et al., 2018
	Δ³-Carene/3-Carene		Mato	Control	Copolovici et al., 2012
MT	o-Cymene	1	Moneymaker; Castelmart	Control; Inf. S. exigua; Plants OE systemin.	Zhang et al., 2020
MT	Camphene	3	BR221 Tolerant genotype/ PS650 Susceptible genotype	Control*; Inf. T. absoluta**	D'Esposito et al., 2023
	Camphene		San Marzano nano	Control*; Inf. Aphids; Water stress+Aphids.	Catola et al., 2018
	Camphene		Mato	Control	Copolovici et al., 2012
MT	Myrcene	3	BR221 Tolerant genotype/ PS650 Susceptible genotype	Control*; Inf. T. absoluta**	D'Esposito et al., 2023
	Myrcene		Moneymaker	Control; Inf. B. tabaci; Inf. T. absoluta	Silva et al., 2017
	Myrcene		Gan Liang Mao Fen 802 Fa	Control; High nitrogen	Islam et al., 2017
MT	Sabinene	2	Better Boy; Matts Wild Cherry; Solanum pimpinellifolium (LA 2093)	Herbivory (H. armigera)	Paudel et al., 2019
	Sabinene		Microtom	Control; Herbivory (S. littoralis); Mechanical damage	Zebelo et al., 2012
MT	Neo-allo-ocimene/ (E,Z)-2,6-Dimethylocta-2,4,6-triene	2	Kilele	Inf. T. absoluta	Ayelo et al., 2021b
	Neo-allo-ocimene/ (E,Z)-2,6-Dimethylocta-2,4,6-triene		Rio Fuego	Herbivory	Ángeles López et al., 2012
	Neo-allo-ocimene/ (E,Z)-2,6-Dimethylocta-2,4,6-triene		Microtom; Castelmart	Constitutive	Degenhardt et al., 2010
MT	Allo-ocimene	2	Kilele	Inf. T. vaporarium	Ayelo et al., 2021a
	Allo-ocimene		Better Boy	Herbivory (H.armigera)	Paudel et al., 2019
	Allo-ocimene		Moneymaker	Control*; Inf. B. tabaci; Inf. T. absoluta	Silva et al., 2017
MT	Piperitone	2	Better Boy; Matts Wild Cherry	Herbivory (H. armigera)	Paudel et al., 2019
	Piperitone		Moneymaker	Control; Inf. B. tabaci; Inf. T. absoluta	Silva et al., 2017
MT	trans-Isolimonene	2	Better Boy; Matts Wild Cherry	Herbivory (H. armigera)	Paudel et al., 2019
	trans-Isolimonene		Kilele	Inf. T. absoluta	Ayelo et al., 2021b
MT	Carvacrol	1	Better Boy; Matts Wild Cherry; Solanum pimpinellifolium (LA 2093)	Herbivory (H. armigera)	Paudel et al., 2019
MT	Bicyclo[2.2.1]hept-2-ene, 1,7,7	1	Better Boy;	Herbivory (H. armigera)	Paudel et al., 2019
MT	Camphor	2	BR221 Tolerant genotype/ PS650 Susceptible genotype	Control*; Inf. T. absoluta**	D'Esposito et al., 2023
MT	Camphor		Red Setter	Control; Exposure to Systemin-treated Plants; Exposure to Systemin OE Plants; Inf. S. littoralis	Coppola et al., 2017
MT	β-Thujene	1	Arka Samrat	Strong drought stress	Pagadala Damodaram et al., 2021
MT	α-Thujene	1	Mato	Control	Copolovici et al., 2012
MT	(E,E)-Cosmene	1	Moneymaker	Control*; Inf. B. tabaci; Inf. T. absoluta	Silva et al., 2017
MT	2-Acetoxypulegone	1	Moneymaker	Control*; Inf. B. tabaci; Inf. T. absoluta	Silva et al., 2017
MTD	Linalool	8	BR221 Tolerant genotype/ PS650 Susceptible genotype	Control*; Inf. T. absoluta**	D'Esposito et al., 2023
	Linalool		Kilele	Inf. T. absoluta	Ayelo et al., 2021b
	Linalool		Moneymaker	Control*; Inf. S. exigua; Plants OE systemin.	Zhang et al., 2020
	Linalool		Red Setter	Control; Exposure to Systemin-treated Plants; Exposure to Systemin OE Plants; Inf. S. littoralis	Coppola et al., 2017
	Linalool		Moneymaker	Control*; Inf. B. tabaci; Inf. T. absoluta	Silva et al., 2017
	Linalool		Moneymaker	Inf. B. cockerelli (+C. liberibacter); Inf. B. cockerelli (-C. liberibacter)	Mas et al., 2014
	Linalool		Microtom; Castelmart	Constitutive	Degenhardt et al., 2010
	Linalool		NS	Inf. S.littoralis, T. urticae.	Jansen et al., 2009b
MTD	(Z)-linalool oxide	1	MOM Resistant genotype	Control*, Inf. F. oxysporum	Hernández-Aparicio et al., 2021
MTD	β-Linalool	1	Microtom	Herbivory (S. littoralis)*; Mechanical damage	Zebelo et al., 2014
MTD	1,8-Cineole	1	Moneymaker	Control; Inf. B. tabaci; Inf. T. absoluta	Silva et al., 2017
MTD	β-Cyclocitral	1	Moneymaker	Control*; Inf. Bemisia tabaci; Inf. Tuta absoluta	Silva et al., 2017
MTD	Terpinolene	6	Kilele	Control; Inf. T. vaporarium	Ayelo et al., 2021a
	Terpinolene		Better Boy	Herbivory (Helicoverpa armigera)	Paudel et al., 2019
	Terpinolene		Moneymaker	Control*; Inf. B. tabaci; Inf. T. absoluta	Silva et al., 2017
	Terpinolene		Missouri	Control; Inf. T. absoluta	Anastasaki et al., 2015
	Terpinolene		Rio Fuego	Inf. T vaporarium	Ángeles López et al., 2012
	Terpinolene		Microtom; Castelmart	Constitutive	Degenhardt et al., 2010
MTD	α-Terpinolene	3	Cherokee Purple; Striped German	Flood/Herbivory (S.exigua)	Ngumbi et al. 2022
	α-terpinolene		Arka Samrat	Control	Pagadala Damodaram et al., 2021
	α-Terpinolene		Resistant genotypes: Solanum habrochaites accession number LA1777, LA2855and LA1367; Susceptible genotypes: S. lycopersicum ‘Super Strain B’ and S.pimpinellifolium accession number LA0390	Constitutive	Arafa et al., 2022
	γ-Terpinolene	1	Moneymaker	Inf. B. cockerelli (+C. liberibacter); Inf. B. cockerelli (-C. liberibacter)	Mas et al., 2014
MTD	Geranyl-α-terpinene	1	Resistant genotypes: Solanum habrochaites accession number LA1777, LA2855and LA1352	Constitutive	Arafa et al., 2022
MTD	cis-meta-Mentha-2,8-diene	1	Better Boy	Herbivory (H. armigera)	Paudel et al., 2019
MTD	α-Terpineol	2	Kilele	Inf. T. absoluta	Ayelo et al., 2021b
	α-Terpineol		Moneymaker	Inf. B. cockerelli (+C. liberibacter)*; Inf. B. cockerelli (-C. liberibacter)	Mas et al., 2014
MTD	β-Terpineol	1	Moneymaker	Inf. B. cockerelli (+C. liberibacter)*; Inf. B. cockerelli (-C. liberibacter)	Mas et al., 2014
MTD	γ-Terpineol	1	Moneymaker	Inf. B. cockerelli (+C. liberibacter)*; Inf. B. cockerelli (-C. liberibacter)	Mas et al., 2014
MTD	Geranyl acetone	3	Kilele	Control*; Inf. T. absoluta	Ayelo et al., 2021b
	Geranyl acetone		Kilele	Control; Inf. T. vaporarium	Ayelo et al., 2021a
	Geranyl acetone		Moneymaker	Inf. B. cockerelli (+C. liberibacter)*; Inf. B. cockerelli (-C. liberibacter)	Mas et al., 2014
MTD	Terpinen-4-ol	1	Moneymaker	Inf. B. cockerelli (+C. liberibacter)*; Inf. B. cockerelli (-C. liberibacter)	Mas et al., 2014
MTD	Eucalyptol	1	BR221 Tolerant genotype/ PS650 Susceptible genotype	Control*; Inf. T. absoluta**	D'Esposito et al., 2023

## Sheet: Table S3 - Sesquiterpenes
Table S3: Sesquiterpenes detected in tomato S. lycopersicum studies, with indication of citation number, cultivars, experimental conditions and authors.
* Statistically significant difference between controls and/or experimental conditions				Inf= Infected/Infested by
** difference in emissions among different cultivars				ST= Sesquiterpenes
† Lower emissions than WT				STD= Sesquiterpenoids
GROUP	COMPUND	N°cit.	Reported in the cultivar/species:	Experimental Condition:	Cited in:
ST	Humulene/α-Humulene/α-caryophyllene	20	VV susceptible accessions	Bioassays B.tabaci	Kortbeek et al., 2021
	Humulene/α-Humulene/α-caryophyllene		Kilele	Control*; Inf. T. absoluta	Ayelo et al., 2021b
	Humulene/α-Humulene/α-caryophyllene		Kilele	Control; Inf. T. vaporarium	Ayelo et al., 2021a
	Humulene/α-Humulene/α-caryophyllene		MOM Resistant genotype	Control*, Inf. F. oxysporum	Hernández-Aparicio et al., 2021
	Humulene/α-Humulene/α-caryophyllene		Arka Samrat	Low drought stress	Pagadala Damodaram et al., 2021
	Humulene/α-Humulene/α-caryophyllene		Cherokee Purple; Striped German	Flood/Herbivory (S.exigua)	Ngumbi et al. 2022
	Humulene/α-Humulene/α-caryophyllene		Better Boy; Matts Wild Cherry	Herbivory (H. armigera)	Paudel et al., 2019
	Humulene/α-Humulene/α-caryophyllene		Moneymaker	Control*; Inf. B. tabaci; Inf. T. absoluta	Silva et al., 2017
	Humulene/α-Humulene/α-caryophyllene		Moneymaker	Control*; MeJa Exposure; Inf. B. cineraea	Kasal-Slavik et al., 2017
	Humulene/α-Humulene/α-caryophyllene		Gan Liang Mao Fen 802 F1	Control	Islam et al., 2017
	Humulene/α-Humulene/α-caryophyllene		Santa Clara	Control; Tomato chlorosis virus*	Fereres et al., 2016
	Humulene/α-Humulene/α-caryophyllene		Missouri	Control; Inf. T. absoluta	Anastasaki et al., 2015
	Humulene/α-Humulene/α-caryophyllene		Moneymaker	Inf. B. cockerelli (+C. liberibacter); Inf. B. cockerelli (-C. liberibacter)	Mas et al., 2014
	Humulene/α-Humulene/α-caryophyllene		Castelmart Mutants (spr8)	Control †	Yan et al., 2013
	Humulene/α-Humulene/α-caryophyllene		Rio Fuego	Control*; Inf. T. vaporarium	Ángeles López et al., 2012
	Humulene/α-Humulene/α-caryophyllene		Microtom; Castelmart	Constitutive	Degenhardt et al., 2010
	Humulene/α-Humulene/α-caryophyllene		Mato	Control*; Heat stress; Cold stress	Copolovici et al., 2012
	Humulene/α-Humulene/α-caryophyllene		Microtom	Herbivory (S. littoralis)	Zebelo et al., 2012
	Humulene/α-Humulene/α-caryophyllene		UC82	Inf. M. euphorbiae	Sasso et al., 2007
	Humulene/α-Humulene/α-caryophyllene		Solar set	Herbivory (M. sexta)	Farag & Perè, 2001
ST	β-Caryophyllene	14	Resistant genotypes: Solanum habrochaites accession number LA1777, LA2855and LA1352	Constitutive	Arafa et al., 2022
	β-Caryophyllene		Moneymaker; Castelmart	Control; Inf. S. exigua; Plants OE systemin.	Zhang et al., 2020
	β-Caryophyllene		Better Boy; Matts Wild Cherry	Herbivory (H. armigera)**	Paudel et al., 2019
	β-Caryophyllene		Pontica	Control*, Heat stress	Pazouki et al., 2018
	β-Caryophyllene		Moneymaker	Control*; MeJa Exposure; Inf. B. cineraea	Kasal-Slavik et al., 2017
	β-Caryophyllene		Gan Liang Mao Fen 802 Fa	Control*; High nitrogen	Islam et al., 2017
	β-Caryophyllene		Santa Clara	Control, Inf. Tomato chlorosis virus virus*	Fereres et al., 2016
	β-Caryophyllene		Missouri	Control; Inf. T. absoluta	Anastasaki et al., 2015
	β-Caryophyllene		Castelmart Mutants (spr8)	Control †	Yan et al., 2013
	β-Caryophyllene		Mato	Control*; Heat stress; Cold stress	Copolovici et al., 2012
	β-Caryophyllene		Rio Fuego	Control*; Inf. T. vaporarium	Ángeles López et al., 2012
	β-Caryophyllene		Microtom; Castelmart	Constitutive	Degenhardt et al., 2010
	β-Caryophyllene		UC82	Inf. M. euphorbiae	Sasso et al., 2007
	β-Caryophyllene		Solar set	Herbivory (M. sexta)	Farag & Perè, 2001
ST	Caryophyllene	4	Cherokee Purple; Striped German	Flood/Herbivory (S.exigua)	Ngumbi et al. 2022
	Caryophyllene		Resistant genotypes: Solanum habrochaites accession number LA1777, LA2855and LA1352	Constitutive	Arafa et al., 2022
	Caryophyllene		Arka Samrat	Low drought stress	Pagadala Damodaram et al., 2021
	Caryophyllene		Solanum pennelli; S. habrochaites (f. typicum); S. habrochaites (f. glabratum); S. peruvianum; Motelle; Mogeor; Monalbo; Moneymaker.	Constitutive	Bleeker et al., 2009
ST	(E)- β-Caryophyllene	5	Kilele	Control*; Inf. T. vaporarium	Ayelo et al., 2021a
	(E)- β-Caryophyllene		Kilele	Control*; Inf. T. absoluta	Ayelo et al., 2021b
	(E)- β-Caryophyllene		Moneymaker	Control*; Inf. B. tabaci; Inf. T. absoluta	Silva et al., 2017
	(E)- β-Caryophyllene		San Marzano	Exposed to Tobacco overexpressing β-ocimene	Cascone et al.,2015
	(E)- β-Caryophyllene		Microtom	Control*; Herbivory (S. littoralis); Mechanical damage	Zebelo et al., 2012
ST	(Z)- β- Caryophyllene	4	Microtom	Control*; Herbivory (S. littoralis); Mechanical damage	Zebelo et al., 2014
	(Z)- β- Caryophyllene		Moneymaker	Inf. B. cockerelli (+C. liberibacter); Inf. B. cockerelli (-C. liberibacter)	Mas et al., 2014
	(Z)- β- Caryophyllene		NS	Inf. S. littoralis, S. exigua, M. sexta, A. ervi, ozone.	Jansen et al., 2009b
	(Z)- β- Caryophyllene		Better boy	Mutanti OE sistemina	Corrado et al., 2007
ST	β/δ/γ-Elemene	11	Kilele	Inf. T. absoluta	Ayelo et al., 2021b
	β-Elemene		Kilele	Inf. T. vaporarium	Ayelo et al., 2021a
	β-Elemene		MOM Resistant genotype	Control*, Inf. F. oxysporum	Hernández-Aparicio et al., 2021
	β-Elemene		Better Boy; Matts Wild Cherry	Herbivory (H. armigera)	Paudel et al., 2019
	β-Elemene		Moneymaker	Control*; Inf. B. tabaci; Inf. T. absoluta	Silva et al., 2017
	β-Elemene		Mato	Control*; Heat stress; Cold stress	Copolovici et al., 2012
	β-Elemene		Missouri	Control; Inf. T. absoluta	Anastasaki et al., 2015
	β-Elemene		Microtom	Control*; Herbivory (S. littoralis); Mechanical damage	Zebelo et al., 2014
	β-Elemene		Rio Fuego	Control; Inf. T. vaporarium	Ángeles López et al., 2012
	β-Elemene		Microtom; Castelmart	Constitutive	Degenhardt et al., 2010
	β-Elemene		Microtom	Control*; Herbivory (S. littoralis); Mechanical damage	Zebelo et al., 2012
ST	δ-Elemene	13	Kilele	Control*; Inf. T. absoluta	Ayelo et al., 2021b
	δ-Elemene		Kilele	Control; Inf. T. vaporarium	Ayelo et al., 2021a
	δ-Elemene		Cherokee Purple; Striped German	Flood/Herbivory (S.exigua)	Ngumbi et al. 2022
	δ-Elemene		MOM Resistant genotype	Control*, Inf. F. oxysporum	Hernández-Aparicio et al., 2021
	δ-Elemene		Moneymaker	Control*; MeJa Exposure; Inf. Botrytis cineraea	Kasal-Slavik et al., 2017
	δ-Elemene		Gan Liang Mao Fen 802 Fa	Control; High nitrogen	Islam et al., 2017
	δ-Elemene		Missouri	Control*; Inf. T. absoluta	Anastasaki et al., 2015
	δ-Elemene		Microtom	Herbivory (S. littoralis)*; Mechanical damage	Zebelo et al., 2014
	δ-Elemene		Castelmart Mutants (spr8)	Control †	Yan et al., 2013
	δ-Elemene		Mato	Control*; Cold stress; Heat stress	Copolovici et al., 2012
	δ-Elemene		Rio Fuego	Control*; Inf. T. vaporarium	Ángeles López et al., 2012
	δ-Elemene		Microtom	Control; Herbivory (S. littoralis); Mechanical damage	Zebelo et al., 2012
	δ-Elemene		Solar set	Herbivory (Manduca sexta)	Farag & Perè, 2001
ST	γ-Elemene	7	Kilele	Control*; Inf. T. absoluta	Ayelo et al., 2021b
	γ-Elemene		Kilele	Control; Inf. T. vaporarium	Ayelo et al., 2021a
	γ-Elemene		MOM Resistant genotype	Control*, Inf. F. oxysporum	Hernández-Aparicio et al., 2021
	γ-Elemene		Cherokee Purple; Striped German	Flood/Herbivory (S.exigua)	Ngumbi et al. 2022
	γ-Elemene		Moneymaker; Castelmart	Control; Inf. Spodoptera exigua; Plants OE systemin.	Zhang et al., 2020
	γ-Elemene		Missouri	Control; Inf. T. absoluta	Anastasaki et al., 2015
	γ-Elemene		Rio Fuego	Control*; Inf. T vaporarium	Ángeles López et al., 2012
ST	α-Copaene	8	Better Boy	Herbivory (H. armigera)	Paudel et al., 2019
	α-Copaene		Moneymaker	Control*; Inf. T. absoluta	Silva et al., 2017
	α-Copaene		Moneymaker	Inf. Botrytis cineraea	Kasal-Slavik et al., 2017
	α-Copaene		Gan Liang Mao Fen 802 F1	Control*; High nitrogen	Islam et al., 2017
	α-Copaene		Santa Clara	Control, Inf. Tomato chlorosis virus, Tomato severe rugose virus	Fereres et al., 2016
	α-Copaene		Rio Fuego	Control; Inf. T. vaporarium	Ángeles López et al., 2012
	α-Copaene		Microtom; Castelmart	Constitutive	Degenhardt et al., 2010
	α-Copaene		NS	Inf. B. cinerea, S. littoralis.	Jansen et al., 2009b
ST	Zingiberene	2	Solanum pennelli; S. habrochaites (f. typicum); S. peruvianum; Monalbo; Moneymaker; Pitenza.	Constitutive	Bleeker et al., 2009
	Zingiberene		Cherokee Purple; Striped German	Flood/Herbivory (S.exigua)	Ngumbi et al. 2022
ST	α-Gurjunene	3	Better Boy; Matts Wild Cherry	Herbivory (H. armigera)	Paudel et al., 2019
	α-Gurjunene		Rio Fuego	Inf. T. vaporarium	Ángeles López et al., 2012
	α-Gurjunene		Moneymaker; Castelmart	Constitutive	Degenhardt et al., 2010
ST	Curcumene	2	Solanum pennelli; S. habrochaites (f. glabratum); S. peruvianum; Motelle; Pitenza.	Constitutive	Bleeker et al., 2009
	Curcumene		Cherokee Purple; Striped German	Flood/Herbivory (S.exigua)	Ngumbi et al. 2022
ST	β-Farnesene	2	San Marzano	Exposed to Tobacco overexpressing β-ocimene	Cascone et al.,2015
	β-Farnesene		Castelmart	Constitutive	Degenhardt et al., 2010
ST	δ-Selinene	2	Better Boy; Matts Wild Cherry	Herbivory (H. armigera)	Paudel et al., 2019
	δ-Selinene		Rio Fuego	Inf. T. vaporarium	Ángeles López et al., 2012
ST	Isocurcumenol	1	Resistant genotypes: Solanum habrochaites accession number LA1777, LA2855and LA1352	Constitutive	Arafa et al., 2022
ST	(E)-alpha-Santalol	1	Susceptible genotypes: S. lycopersicum ‘Super Strain B’ and S.pimpinellifolium accession number LA0375	Constitutive	Arafa et al., 2022
ST	trans-Longipinocarveol	1	Resistant genotypes: Solanum habrochaites accession number LA1777, LA2855and LA1358; Susceptible genotypes: S. lycopersicum ‘Super Strain B’ and S.pimpinellifolium accession number LA0381	Constitutive	Arafa et al., 2022
ST	Farnesol	1	Resistant genotypes: Solanum habrochaites accession number LA1777, LA2855and LA1365; Susceptible genotypes: S. lycopersicum ‘Super Strain B’ and S.pimpinellifolium accession number LA0388	Constitutive	Arafa et al., 2022
ST	Copaene	1	Better Boy; Solanum pimpinellifolium (LA 2093)	Herbivory (H. armigera)	Paudel et al., 2019
ST	γ-Gurjunene	1	Better Boy; Matts Wild Cherry	Herbivory (H. armigera)	Paudel et al., 2019
ST	cis-Calamenene	1	Better Boy; Matts Wild Cherry	Herbivory (H. armigera)	Paudel et al., 2019
ST	6-9-Guaiadiene	1	Better Boy; Matts Wild Cherry	Herbivory (H. armigera)	Paudel et al., 2019
ST	γ-Murolene	1	Missouri	Control;* Inf. T. absoluta	Anastasaki et al., 2015
ST	α-Selinene	1	Better Boy	Herbivory (H. armigera)	Paudel et al., 2019
ST	Longifolene	1	Gan Liang Mao Fen 802 F1	Control	Islam et al., 2017
ST	α-Cedrene	3	Gan Liang Mao Fen 802 F1	Control	Islam et al., 2017
	α-Cedrene		Kilele	Inf. T. absoluta	Ayelo et al., 2021b
	α-Cedrene		Kilele	Control; Inf. T. vaporarium	Ayelo et al., 2021a
ST	Farnesan	1	Gan Liang Mao Fen 802 F1	Control	Islam et al., 2017
ST	(−)-caryophyllene oxide	1	Rio Fuego	Inf. T. vaporarium	Ángeles López et al., 2012
ST	β-Copaene	1	Moneymaker	Control*; Inf. B. tabaci; Inf. T. absoluta	Silva et al., 2017
ST	β-Gurjunene	1	Microtom; Castelmart	Constitutive	Degenhardt et al., 2010
ST	Nerolidol	1	Microtom; Castelmart	Constitutive	Degenhardt et al., 2010
ST	α-Muurolene	1	Rio Fuego	Inf. T. vaporarium	Ángeles López et al., 2012
ST	δ-Cadinene	1	Rio Fuego	Inf. T. vaporarium	Ángeles López et al., 2012
ST	(Z)-Jasmone	2	Moneymaker	Control*; Inf. B. tabaci; Inf. T. absoluta	Silva et al., 2017
	(Z)-Jasmone		Kilele	Inf. T. absoluta	Ayelo et al., 2021b
ST	Valencene	1	Moneymaker	Control*; Inf. B. tabaci; Inf. T. absoluta	Silva et al., 2017
ST	Bicyclosesquiphellandrene	1	Moneymaker	Control*; Inf. B. tabaci; Inf. T. absoluta	Silva et al., 2017
ST	Aristolochene	1	Moneymaker	Control*; Inf. B. tabaci; Inf. T. absoluta	Silva et al., 2017
ST	β-Chamigrene	1	Moneymaker	Control; Inf. B. tabaci; Inf. T. absoluta	Silva et al., 2017
ST	(E,E)-α-Farnesene	2	Moneymaker	Control*; Inf. B. tabaci; Inf. T. absoluta	Silva et al., 2017
	(E,E)-α-Farnesene		Moneymaker	Inf. B. cockerelli (+C. liberibacter)*; Inf. B. cockerelli (-C. liberibacter)	Mas et al., 2014
ST/HT	TMTT (E,E)-4,8,12-trimethyl-1,3,7,11-tridecatetraene	6	Better Boy; Matts Wild Cherry	Herbivory (H. armigera)	Paudel et al., 2019
	TMTT (E,E)-4,8,12-trimethyl-1,3,7,11-tridecatetraene		Moneymaker	Control*; Inf. B. tabaci; Inf. T. absoluta	Silva et al., 2017
	TMTT (E,E)-4,8,12-trimethyl-1,3,7,11-tridecatetraene		Moneymaker	Control; MeJa Exposure;INF. S. LITTORALIS	Kasal-Slavik et al., 2017
	TMTT (E,E)-4,8,12-trimethyl-1,3,7,11-tridecatetraene		Microtom; Castelmart	Constitutive	Degenhardt et al., 2010
	TMTT (E,E)-4,8,12-trimethyl-1,3,7,11-tridecatetraene		NS	Inf. B. cinerea, T. urticae, L. huidobrensis, M. sexta, ozone	Jansen et al., 2009b
	TMTT (E,E)-4,8,12-trimethyl-1,3,7,11-tridecatetraene		Solar set	Herbivory (M. sexta)	Farag & Perè, 2001
ST	DMNT (3E)-4,8-dimethyl-1,3,7-nonatriene / (E)–DMNT	2	Moneymaker	Control*; Inf. B. tabaci; Inf. T. absoluta	Silva et al., 2017
	DMNT (3E)-4,8-dimethyl-1,3,7-nonatriene / (E)–DMNT		Microtom; Castelmart	Constitutive	Degenhardt et al., 2010
STA (SESQUITERPEN ALCOL)	(E/Z)-nerolidol	2	Rio Fuego	Inf. T. vaporarium	Ángeles López et al., 2012
	(E/Z)-nerolidol		Moneymaker	Inf. B. cockerelli (+C. liberibacter); Inf. B. cockerelli (-C. liberibacter)	Mas et al., 2014
STD	Germacrene D	3	Moneymaker	Inf. B. cockerelli (+C. liberibacter); Inf. B. cockerelli (-C. liberibacter)	Mas et al., 2014
	Germacrene D		Rio Fuego	Control*; Inf. T. vaporarium	Ángeles López et al., 2012
	Germacrene D		Microtom; Castelmart	Constitutive	Degenhardt et al., 2010
STD	7,8-Dihydro-α-ionone	1	Resistant genotypes: Solanum habrochaites accession number LA1777, LA2855and LA1352	Constitutive	Arafa et al., 2022
STD	Ledene oxide	1	Resistant genotypes: Solanum habrochaites accession number LA1777, LA2855and LA1352	Constitutive	Arafa et al., 2022
STD	α-Himachalene	1	Resistant genotypes: Solanum habrochaites accession number LA1777, LA2855and LA1352	Constitutive	Arafa et al., 2022
STD	Cyprene	1	Better Boy; Matts Wild Cherry	Herbivory (H. armigera)	Paudel et al., 2019
STD	Aristolene	2	Rio Fuego	Control*; Inf. T. vaporarium	Ángeles López et al., 2012
	Aristolene		Moneymaker	Inf. B. cockerelli (+C. liberibacter); Inf. B. cockerelli (-C. liberibacter)	Mas et al., 2014
STD	(+)-aromadendrene	1	Rio Fuego	Inf. T. vaporarium	Ángeles López et al., 2012
STD	(E)-α-Ionone	1	Moneymaker	Control*; Inf. B. tabaci; Inf. T. absoluta	Silva et al., 2017
	(E)-β-Ionone	2	MOM Resistant genotype	Control*, Inf. F. oxysporum	Hernández-Aparicio et al., 2021
STD	(E)-β-Ionone		Moneymaker	Control*; Inf. B. tabaci; Inf. T. absoluta	Silva et al., 2017
STD	Verbenene	1	Missouri	Control*; Inf. T. absoluta	Anastasaki et al., 2015
DITERPEN	Phytol	1	Resistant genotypes: Solanum habrochaites accession number LA1777, LA2855and LA1352	Constitutive	Arafa et al., 2022

## Sheet: Table S4 - Other VOCs
Table S4: Other VOCs (fatty acids derivates, phenylpropanoid/benzenoids and others e.g. terpenoid esters) detected in tomato S. lycopersicum studies, with indication of citation number, cultivars, experimental conditions and authors.
* Statistically significant difference between controls and/or experimental conditions				Inf= Infected/Infested by
** difference in emissions among different cultivars
† Lower emissions than WT
Fatty acids derivates
GROUP	COMPUND	N°cit.	Reported in the cultivar/species:	Experimental Condition:	Cited in:
ALCOHOL	(Z)-3-Hexenol	11	BR221 Tolerant genotype/ PS650 Susceptible genotype	Control*; Inf. T. absoluta**	D'Esposito et al., 2023
	(Z)-3-Hexenol		Kilele	Inf. T. absoluta	Ayelo et al., 2021b
	(Z)-3-Hexenol		Pontica	Control*, Heat stress	Pazouki et al., 2018
	(Z)-3-Hexenol		Cherestur, Cheglevici, Dolat, Rudna, Giera, and t F1 hybrid ACE 55.	Control; Salinity stress*	Tomescu et al., 2017
	(Z)-3-Hexenol		Moneymaker	Inf. B. cineraea	Kasal-Slavik et al., 2017
	(Z)-3-Hexenol		San Marzano	Exposed to Tobacco overexpressing β-ocimene	Cascone et al.,2015
	(Z)-3-Hexenol		Mato	Control*; Heat stress stress; Cold stress	Copolovici et al., 2012
	(Z)-3-Hexenol		Missouri	Inf. T. absoluta *	Anastasaki et al., 2015
	(Z)-3-Hexenol		Moneymaker	Inf. B. cineraea	Jansen et al., 2009a
	(Z)-3-Hexenol		NS	Inf. B. cinerea, S. littoralis, L. huidobrensis, S. exigua, M. sexta, M. euphorbiae, ozone, H. armigera	Jansen et al., 2009b
	(Z)-3-Hexenol		Better boy	Plants OE systemin.	Corrado et al., 2007
ALCOHOL	3-Octanol	2	Microtom	Herbivory (S. littoralis)*; Mechanical damage	Zebelo et al., 2014
	3-Octanol		Microtom	Herbivory (S. littoralis)*; Mechanical damage	Zebelo et al., 2012
ALCOHOL	(Z)-3-Hexen-1-ol	2	Moneymaker	Control*; Inf. B. tabaci; Inf. T. absoluta	Silva et al., 2017
	(Z)-3-Hexen-1-ol		UC82	Inf. M. euphorbiae	Sasso et al., 2007
ALCOHOL	p-Cresol/4-Metilfenol	1	Cherokee Purple; Striped German	Flood/Herbivory (S.exigua)	Ngumbi et al. 2022
ALCOHOL	1-Heptanol	1	Red Setter	Control; Exposure to Systemin-treated Plants; Exposure to Systemin OE Plants; Inf. S. littoralis	Coppola et al., 2017
ALCOHOL	2-ethyl-1-hexanol	1	Red Setter	Control; Exposure to Systemin-treated Plants; Exposure to Systemin OE Plants; Inf. S. littoralis	Coppola et al., 2017
ALCOHOL	Ethanol, 2-phenoxy	1	Red Setter	Control; Exposure to Systemin-treated Plants; Exposure to Systemin OE Plants; Inf. S. littoralis	Coppola et al., 2017
ALCOHOL	3-Methylbutan-1-ol	1	Moneymaker	Inf. B. tabaci; Inf. T. absoluta	Silva et al., 2017
ALCOHOL	(Z)-2-Penten-1-ol	1	Moneymaker	Inf. B. tabaci; Inf. T. absoluta	Silva et al., 2018
ALCOHOL	2-penten-1-ol	1	Moneymaker	Inf. B. cineraea	Kasal-Slavik et al., 2017
ALCOHOL	1-Hexanol		Pontica	Control*, Heat stress	Pazouki et al., 2018
	1-Hexanol	1	Mato	Control*; Heat stress; Cold stress	Copolovici et al., 2012
ALCOHOL	(E)-3-hexenol	1	San Marzano	Exposed to Tobacco overexpressing β-ocimene	Cascone et al.,2015
ALCOHOL	(Z)-2 Hexenol	1	Microtom	Herbivory (S. littoralis)*; Mechanical damage	Zebelo et al., 2014
ALCOHOL	1-Penten-3-ol	2	Moneymaker	Control*; Inf. B. tabaci; Inf. T. absoluta	Silva et al., 2017
	1-Penten-3-ol		Moneymaker	Inf. B. cineraea	Jansen et al., 2009a
ALCOHOL	3-Pentanol	1	Moneymaker	Control*; Inf. B. tabaci; Inf. T. absoluta	Silva et al., 2017
ALCOHOL	Benzyl alcohol	1	Moneymaker	Control*; Inf. B. tabaci; Inf. T. absoluta	Silva et al., 2017
ALCOHOL	IPDMOHM (7a-isopropenyl-4,5-dimethyloctahydroinden-4-yl)methanol	1	Moneymaker	Inf. B. tabaci; Inf. T. absoluta	Silva et al., 2017
ALKYL ALDEHYDE	Heptanal	1	Gan Liang Mao Fen 802 F1	Control	Islam et al., 2017
ALDEHYDE	(E)-2-Hexenal	9	BR221 Tolerant genotype/ PS650 Susceptible genotype	Control*; Inf. T. absoluta**	D'Esposito et al., 2023
	(E)-2-Hexenal		Moneymaker	Control*; Inf. B. tabaci; Inf. T. absoluta	Silva et al., 2018
	(E)-2-Hexenal		Pontica	Control*, Heat stress	Pazouki et al., 2018
	(E)-2-Hexenal		Mato	Control*; Heat stress stress; Cold stress	Copolovici et al., 2012
	(E)-2-Hexenal		Microtom	Control*; Herbivory (S. littoralis); Mechanical damage	Zebelo et al., 2014
	(E)-2-Hexenal		Microtom	Control; Herbivory (S. littoralis)*; Mechanical damage	Zebelo et al., 2012
	(E)-2-Hexenal		Moneymaker	Inf. B. cineraea	Jansen et al., 2009a
	(E)-2-Hexenal		NS	Inf. B. cinerea, S. littoralis, L. huidobrensis, S. exigua, M. sexta, ozone, H. armigera	Jansen et al., 2009b
	(E)-2-Hexenal		Solar set	Herbivory (Manduca sexta)	Farag & Perè, 2001
ALDEHYDE	(Z)-3-Hexenal	5	Moneymaker	Inf. B. cineraea	Kasal-Slavik et al., 2017
	(Z)-3-Hexenal		Microtom	Control*; Herbivory (S. littoralis); Mechanical damage	Zebelo et al., 2014
	(Z)-3-Hexenal		Microtom	Control; Herbivory (S. littoralis)*; Mechanical damage	Zebelo et al., 2012
	(Z)-3-Hexenal		Moneymaker	Inf. B. cineraea	Jansen et al., 2009a
	(Z)-3-Hexenal		Solar set	Herbivory (M.sexta)	Farag & Perè, 2001
ALDEHYDE	Octanal	1	Moneymaker	Inf. B. cockerelli (+C. liberibacter)*; Inf. B. cockerelli (-C. liberibacter)	Mas et al., 2014
ALDEHYDE	Nonanal	6	BR221 Tolerant genotype/ PS650 Susceptible genotype	Control*; Inf. T. absoluta**	D'Esposito et al., 2023
	Nonanal		Red Setter	Control; Exposure to Systemin-treated Plants; Exposure to Systemin OE Plants; Inf. S. littoralis	Coppola et al., 2017
	Nonanal		Gan Liang Mao Fen 802 F1	Control	Islam et al., 2017
	Nonanal		Microtom	Herbivory (S. littoralis)*; Mechanical damage	Zebelo et al., 2014
	Nonanal		Moneymaker	Inf. B. cockerelli (+C. liberibacter)*; Inf. B. cockerelli (-C. liberibacter)	Mas et al., 2014
	Nonanal		Microtom	Herbivory (S. littoralis)*; Mechanical damage	Zebelo et al., 2012
ALDEHYDE	Decanal	6	Arka Samrat	Control	Pagadala Damodaram et al., 2022
	Decanal		Red Setter	Control; Exposure to Systemin-treated Plants; Exposure to Systemin OE Plants; Inf. S. littoralis	Coppola et al., 2017
	Decanal		Microtom	Herbivory (S. littoralis)*; Mechanical damage	Zebelo et al., 2014
	Decanal		Moneymaker	Inf. B. cockerelli (+C. liberibacter); Inf. B. cockerelli (-C. liberibacter)	Mas et al., 2014
	Decanal		Rio Fuego	Control; Inf. T. vaporarium	Ángeles López et al., 2012
	Decanal		Microtom	Control; Herbivory (S. littoralis); Mechanical damage	Zebelo et al., 2012
ALDEHYDE	Hexanal	3	Moneymaker	Inf. B. cineraea	Kasal-Slavik et al., 2017
	Hexanal		Missouri	Inf. T. absoluta *	Anastasaki et al., 2015
	Hexanal		UC82	Inf. M. euphorbiae	Sasso et al., 2007
ALDEHYDE	2-Ethylhexanal	1	Red Setter	Control	Coppola et al., 2017
ALDEHYDE	p-Tolualdehyde	1	Red Setter	Control; Exposure to Systemin-treated Plants; Exposure to Systemin OE Plants; Inf. S. littoralis	Coppola et al., 2017
ALDEHYDE	1,4-hexadienal	1	Mato	Control*; Heat stress stress; Cold stress	Copolovici et al., 2012
ALDEHYDE	(E)-2-Pentenal	1	Moneymaker	Control*; Inf. B. tabaci; Inf. T. absoluta	Silva et al., 2017
ALDEHYDE	(E,E)-2,4-Hexadienal	1	Moneymaker	Control*; Inf. B. tabaci; Inf. T. absoluta	Silva et al., 2017
ALDEHYDE	(E)-4-Oxo-2-hexenal	1	Moneymaker	Control*; Inf. B. tabaci; Inf. T. absoluta	Silva et al., 2017
ALDEHYDE	Benzene acetaldehyde	1	Kilele	Inf. T. absoluta	Ayelo et al., 2021b
ALDEHYDE	Phenylacetaldehyde	1	Moneymaker	Control*; Inf. B. tabaci; Inf. T. absoluta	Silva et al., 2017
ALDEHYDE	3-Hydroxy-4-methoxybenzaldehyde	1	Resistant genotypes: Solanum habrochaites accession number LA1777, LA2855and LA1352	Constitutive	Arafa et al., 2022
ESTER	(Z)-3-Hexenyl-acetate	2	Microtom	Herbivory (S. littoralis)*; Mechanical damage	Zebelo et al., 2014
	(Z)-3-Hexenyl-acetate		Microtom	Herbivory (S. littoralis)*; Mechanical damage	Zebelo et al., 2012
ESTER	(E)-3-Hexenyl-acetate	1	Moneymaker	Inf. B. cineraea	Jansen et al., 2009a
ESTER	(Z)-3-Hexenyl-butanoate	1	Kilele	Inf. T. absoluta	Ayelo et al., 2021b
ESTER	Pentyl acetate /Amyl acetate	1	Red Setter	Control; Exposure to Systemin-treated Plants; Exposure to Systemin OE Plants; Inf. S. littoralis	Coppola et al., 2017
ESTER	(Z)-2-Penten-1-yl acetate	1	Moneymaker	Inf. B. tabaci; Inf. T. absoluta	Silva et al., 2017
ESTER	(Z)-3-Hexen-1-yl formate	1	Moneymaker	Inf. B. tabaci; Inf. T. absoluta	Silva et al., 2017
ESTER	(Z)-2-Penten-1-yl butyrate	1	Moneymaker	Inf. B. tabaci; Inf. T. absoluta	Silva et al., 2017
ESTER	(Z)-3-Hexen-1-yl crotonate	1	Moneymaker	Inf. B. tabaci; Inf. T. absoluta	Silva et al., 2017
ESTER	(Z)-3-Hexen-1-yl valerate	1	Moneymaker	Inf. T. absoluta	Silva et al., 2017
ESTER	(Z)-3-Hexen-1-yl angelate	1	Moneymaker	Inf. T. absoluta	Silva et al., 2017
ESTER	(Z)-3-Hexen-1-yl acetate	1	Moneymaker	Control*; Inf. B. tabaci; Inf. T. absoluta	Silva et al., 2017
ESTER	(Z)-3-Hexen-1-yl propanoate	1	Moneymaker	Control*; Inf. B. tabaci; Inf. T. absoluta	Silva et al., 2017
ESTER	(Z)-3-Hexen-1-yl isobutyrate	1	Moneymaker	Control*; Inf. B. tabaci; Inf. T. absoluta	Silva et al., 2017
ESTER	(Z)-3-Hexen-1-yl butyrate	1	Moneymaker	Control*; Inf. B. tabaci; Inf. T. absoluta	Silva et al., 2017
ESTER	(Z)-3-Hexen-1-yl isovalerate	1	Moneymaker	Control*; Inf. B. tabaci; Inf. T. absoluta	Silva et al., 2017
ESTER	(Z)-3-Hexen-1-yl 2-methylbutanoate	1	Moneymaker	Control*; Inf. B. tabaci; Inf. T. absoluta	Silva et al., 2017
ESTER	Linaloyl acetate	1	Moneymaker	Control*; Inf. B. tabaci; Inf. T. absoluta	Silva et al., 2017
ESTER	(Z)-3-Hexen-1-yl tiglate	1	Moneymaker	Control*; Inf. B. tabaci; Inf. T. absoluta	Silva et al., 2017
ESTER	Hexyl butanoate	2	Moneymaker	Control*; Inf. B. tabaci; Inf. T. absoluta	Silva et al., 2017
	Hexyl butanoate		Moneymaker	Inf. B. cockerelli (+C. liberibacter); Inf. B. cockerelli (-C. liberibacter)	Mas et al., 2014
ESTER	(Z)-3-Hexen-1-yl hexanoate	1	Moneymaker	Control*; Inf. B. tabaci; Inf. T. absoluta	Silva et al., 2017
ESTER	(Z)-3-Hexen-1-yl (Z)-3-hexenoate	1	Moneymaker	Control*; Inf. T. absoluta	Silva et al., 2017
ESTER	(Z)-3-Hexen-1-yl benzoate	1	Moneymaker	Control*; Inf. B. tabaci; Inf. T. absoluta	Silva et al., 2017
ESTER	Methyl cis-dihydrojasmonate	1	Moneymaker	Control; Inf. B. tabaci; Inf. T. absoluta	Silva et al., 2017
Phenylpropanoid/benzenoids
AROMATIC COMPOUND	Scopoletin	1	Resistant genotypes: Solanum habrochaites accession number LA1777, LA2855and LA1355; Susceptible genotypes: S. lycopersicum ‘Super Strain B’ and S.pimpinellifolium accession number LA0378	Constitutive	Arafa et al., 2022
AROMATIC COMPOUND	Carmine acid	1	Resistant genotypes: Solanum habrochaites accession number LA1777, LA2855and LA1355; Susceptible genotypes: S. lycopersicum ‘Super Strain B’ and S.pimpinellifolium accession number LA0378	Constitutive	Arafa et al., 2022
AROMATIC COMPOUND	3,7,7-trimethyl-1,3,5-cycloheptatriene	2	Kilele	Control*; Inf. T. absoluta	Ayelo et al., 2021b
	3,7,7-trimethyl-1,3,5-cycloheptatriene		Kilele	Control; Inf. T. vaporarium	Ayelo et al., 2021a
AROMATIC COMPOUND	Cymenene	1	Better Boy; Solanum pimpinellifolium (LA 2093)	Herbivory (H. armigera)**	Paudel et al., 2019
AROMATIC COMPOUND	Cadalene	1	Better Boy	Herbivory (H. armigera)	Paudel et al., 2019
AROMATIC COMPOUND	Ethylbenzene	1	Red Setter	Control; Exposure to Systemin-treated Plants; Exposure to Systemin OE Plants; Inf. S. littoralis	Coppola et al., 2017
AROMATIC COMPOUND	p-Xylene	3	Red Setter	Control; Exposure to Systemin-treated Plants; Exposure to Systemin OE Plants; Inf. S. littoralis	Coppola et al., 2017
	p-Xylene		Kilele	Control; Inf. T. vaporarium	Ayelo et al., 2021a
	p-Xylene		Kilele	Inf. T. absoluta	Ayelo et al., 2021b
AROMATIC COMPOUND	Benzene, 1-ethyl-3-methyl	1	Red Setter	Control	Coppola et al., 2017
AROMATIC COMPOUND	Benzaldehyde	3	Kilele	Control; Inf. T. absoluta	Ayelo et al., 2021b
	Benzaldehyde		Red Setter	Control; Exposure to Systemin-treated Plants; Exposure to Systemin OE Plants; Inf. S. littoralis	Coppola et al., 2017
	Benzaldehyde		Kilele	Control; Inf. T. vaporarium	Ayelo et al., 2021a
AROMATIC COMPOUND	Benzene, 1,3,5-trimethyl	1	Red Setter	Control*; Exposure to Systemin-treated Plants; Exposure to Systemin OE Plants; Inf. S. littoralis	Coppola et al., 2017
AROMATIC COMPOUND	1,4-dichlorobenzene	1	Red Setter	Control; Exposure to Systemin-treated Plants; Exposure to Systemin OE Plants; Inf. S. littoralis	Coppola et al., 2017
AROMATIC COMPOUND	Acetophenone	1	Red Setter	Control*; Exposure to Systemin-treated Plants; Exposure to Systemin OE Plants; Inf. S. littoralis	Coppola et al., 2017
AROMATIC COMPOUND	Naphthalene	1	Red Setter	Control; Exposure to Systemin-treated Plants; Exposure to Systemin OE Plants; Inf. S. littoralis	Coppola et al., 2017
AROMATIC COMPOUND	Benzaldehyde, 2,4-dimethyl-	1	Red Setter	Control; Exposure to Systemin-treated Plants; Exposure to Systemin OE Plants; Inf. S. littoralis	Coppola et al., 2017
AROMATIC COMPOUND	Benzothiazole	1	Red Setter	Control*; Exposure to Systemin-treated Plants; Exposure to Systemin OE Plants; Inf. S. littoralis	Coppola et al., 2017
AROMATIC COMPOUND	Indole	1	Moneymaker	Inf. B. tabaci; Inf. T. absoluta	Silva et al., 2017
ACK (ALKYL CYCLIC KETONE)	4-Acetyl-α-cedrene	1	Moneymaker	Inf. B. tabaci; Inf. T. absoluta	Silva et al., 2018
ALKANE HYDROCARBON	Conophthorin	2	Cherokee Purple; Striped German	Flood/Herbivory (S.exigua)	Ngumbi et al. 2022
	Conophthorin		Moneymaker	Inf. Bemisia tabaci; Inf. Tuta absoluta	Silva et al., 2018
ALKANE HYDROCARBON	Pentadecane	1	Cherokee Purple; Striped German	Flood/Herbivory (S.exigua)	Ngumbi et al. 2022
ALKANE HYDROCARBON	n-Dodecaene	1	Moneymaker	Inf. B. cockerelli (+C. liberibacter); Inf. B. cockerelli (-C. liberibacter)	Mas et al., 2014
ALKANE HYDROCARBON	1-Pentadecane	1	Cherokee Purple; Striped German	Flood/Herbivory (S.exigua)	Ngumbi et al. 2022
ALKANE HYDROCARBON	3-Ethyl-5-(2′-ethylbutyl) octadecane	1	Resistant genotypes: Solanum habrochaites accession number LA1777, LA2855and LA1355; Susceptible genotypes: S. lycopersicum ‘Super Strain B’ and S.pimpinellifolium accession number LA0378	Constitutive	Arafa et al., 2022
ALKANE HYDROCARBON	2,4-Dimethyl-1-heptene	1	Red Setter	Control; Exposure to Systemin-treated Plants; Exposure to Systemin OE Plants; Inf. S. littoralis	Coppola et al., 2017
ALKANE HYDROCARBON	4-Methylnonane	1	Red Setter	Control; Exposure to Systemin-treated Plants; Exposure to Systemin OE Plants; Inf. S. littoralis	Coppola et al., 2017
ALKANE HYDROCARBON	1-dodecene	1	Red Setter	Control; Exposure to Systemin-treated Plants; Exposure to Systemin OE Plants; Inf. S. littoralis	Coppola et al., 2017
ALKANE HYDROCARBON	Decane	1	Rio Fuego	Inf. T. vaporarium	Ángeles López et al., 2012
ESTER	Methyl salicylate	12	BR221 Tolerant genotype/ PS650 Susceptible genotype	Control*; Inf. T. absoluta**	D'Esposito et al., 2023
	Methyl salicylate		Kilele	Inf. T. absoluta	Ayelo et al., 2021b
	Methyl salicylate		San Marzano nano	Control*; Herbivory; Inf. Aphids; Water stress+Aphids.	Catola et al., 2018
	Methyl salicylate		Moneymaker	Control*; Inf. B. tabaci; Inf. T. absoluta	Silva et al., 2017
	Methyl salicylate		Moneymaker	Inf. B. cineraea; Inf. M.persicae	Kasal-Slavik et al., 2017
	Methyl salicylate		San Marzano	Exposed to Tobacco overexpressing β-ocimene	Cascone et al.,2015
	Methyl salicylate		Microtom	Herbivory (S. littoralis)*; Mechanical damage	Zebelo et al., 2014
	Methyl salicylate		Rio Fuego	Inf. T. vaporarium	Ángeles López et al., 2012
	Methyl salicylate		Microtom; Castelmart	Control	Degenhardt et al., 2010
	Methyl salicylate		UC82	Inf. M. euphorbiae	Sasso et al., 2007
	Methyl salicylate		NS	Inf. B. cinerea, S. littoralis, tobacco mosaic virus, T. uricae, M. sexta, M. euphorbiae, ozone	Jansen et al., 2009b
	Methyl salicylate		Solar set	Herbivory (M. sexta)	Farag & Perè, 2001
ESTER	Methyl benzoate	2	Red Setter	Control; Exposure to Systemin-treated Plants; Exposure to Systemin OE Plants; Inf. S. littoralis	Coppola et al., 2017
	Methyl benzoate		Moneymaker	Control*; Inf. B. tabaci; Inf. T. absoluta	Silva et al., 2017
ESTER	Methyl anthranilate	1	Moneymaker	Control*; Inf. B. tabaci; Inf. T. absoluta	Silva et al., 2017
ESTER	Benzyl butanoate	1	Moneymaker	Control*; Inf. B. tabaci; Inf. T. absoluta	Silva et al., 2017
FLAVON/FLAVONOID	Quercetin 3′,4′,7-trimethyl ether	1	Resistant genotypes: Solanum habrochaites accession number LA1777, LA2855and LA1359	Constitutive	Arafa et al., 2022
FLAVON/FLAVONOID	Flavone, 3,4′,5,7-tetramethoxy-	1	Resistant genotypes: Solanum habrochaites accession number LA1777, LA2855and LA1359; Susceptible genotypes: S. lycopersicum ‘Super Strain B’ and S.pimpinellifolium accession number LA0382	Constitutive	Arafa et al., 2022
ISOFLAVONE	Glycitein	1	Resistant genotypes: Solanum habrochaites accession number LA1777, LA2855and LA1352	Constitutive	Arafa et al., 2022
PHENOL	(+)-α-Tocopherol	1	Resistant genotypes: Solanum habrochaites accession number LA1777, LA2855and LA1359; Susceptible genotypes: S. lycopersicum ‘Super Strain B’ and S.pimpinellifolium accession number LA0382	Constitutive	Arafa et al., 2022
PHENOL	Butylated hydroxytoluene	1	Resistant genotypes: Solanum habrochaites accession number LA1777, LA2855and LA1359; Susceptible genotypes: S. lycopersicum ‘Super Strain B’ and S.pimpinellifolium accession number LA0382	Constitutive	Arafa et al., 2022
PHENOL	4-vinylphenol	1	Red Setter	Control; Exposure to Systemin-treated Plants; Exposure to Systemin OE Plants; Inf. S. littoralis	Coppola et al., 2017
POLICYCLIC HYDROCARBON	Isoledene	1	Rio Fuego	Inf. T vaporarium	Ángeles López et al., 2012
POLICYCLIC HYDROCARBON	Patchoulene	1	Moneymaker	Control*; Inf. B. tabaci; Inf. T. absoluta	Silva et al., 2017
PP (PHENYLPROPANOID)	Eugenol	1	Moneymaker	Control*; Inf. B. tabaci; Inf. T. absoluta	Silva et al., 2017
Others
ALKANE	2,2-dimethyldecane	1	MOM Resistant genotype	Control*, Inf. F. oxysporum	Hernández-Aparicio et al., 2021
ALKENE	Cyclohexene, 1-methyl-4-(1- methlidene)	1	Better Boy; Matts Wild Cherry	Herbivory (H. armigera)	Paudel et al., 2019
APOCAROTENOID	Diydroactinidiolide	1	MOM Resistant genotype	Control*, Inf. F. oxysporum	Hernández-Aparicio et al., 2021
ESTER	3-Octadecenoic acid, methyl ester	1	Susceptible genotypes: S. lycopersicum ‘Super Strain B’ and S.pimpinellifolium accession number LA0375	Constitutive	Arafa et al., 2022
ESTER	Geranyl isovalerate	1	Resistant genotypes: Solanum habrochaites accession number LA1777, LA2855and LA1359; Susceptible genotypes: S. lycopersicum ‘Super Strain B’ and S.pimpinellifolium accession number LA0382	Constitutive	Arafa et al., 2022
ESTER	Methyl isonicotinate	1	Moneymaker	Control; Inf. S. exigua	Zhang et al., 2020
ESTER	(E,E)-2,4-hexadiene	1	Moneymaker	Inf. B. cineraea	Kasal-Slavik et al., 2017
ESTER	Citronellyl isobutyrate	1	Castelmart	Control	Degenhardt et al., 2010
FATTY ACID	Pentadecanoic acid	1	Resistant genotypes: Solanum habrochaites accession number LA1777, LA2855and LA1359; Susceptible genotypes: S. lycopersicum ‘Super Strain B’ and S.pimpinellifolium accession number LA0382	Constitutive	Arafa et al., 2022
FATTY ACID	Dodecanoic acid	1	Microtom; Castelmart	Control	Degenhardt et al., 2010
FATTY ACID	2-ethylhexanoic acid	1	MOM Resistant genotype	Control*, Inf. F. oxysporum	Hernández-Aparicio et al., 2021
MENTHANE MONOTERPENOIDS	p-Menthane-1,2,3-triol	1	Resistant genotypes: Solanum habrochaites accession number LA1777, LA2855and LA1352	Constitutive	Arafa et al., 2022
METHYL KETONE	6-Methyl-5-hepten-2-one	5	Kilele	Inf. T. absoluta	Ayelo et al., 2021b
	6-Methyl-5-hepten-2-one		Kilele	Control; Inf. T. vaporarium	Ayelo et al., 2021a
	6-Methyl-5-hepten-2-one		Red Setter	Exposure to Systemin-treated Plants	Coppola et al., 2017
	6-Methyl-5-hepten-2-one		UC82	Inf. M. euphorbiae	Sasso et al., 2007
	6-Methyl-5-hepten-2-one		Better boy	Plants OE systemin.	Corrado et al., 2007
ORGANIC ACID	9-cis-Retinoic acid	1	Resistant genotypes: Solanum habrochaites accession number LA1777, LA2855and LA1352	Constitutive	Arafa et al., 2022
ORGANIC ACID	Mesaconic acid	1	Resistant genotypes: Solanum habrochaites accession number LA1777, LA2855and LA1359; Susceptible genotypes: S. lycopersicum ‘Super Strain B’ and S.pimpinellifolium accession number LA0382	Constitutive	Arafa et al., 2022
ORGANIC ACID	Elaidic acid	1	Resistant genotypes: Solanum habrochaites accession number LA1777, LA2855and LA1359; Susceptible genotypes: S. lycopersicum ‘Super Strain B’ and S.pimpinellifolium accession number LA0382	Constitutive	Arafa et al., 2022
PHENOLIC TERPENOID	Cannabinol	1	Resistant genotypes: Solanum habrochaites accession number LA1777, LA2855and LA1352	Constitutive	Arafa et al., 2022
